# Supplementary material for: Cargo-Dependent Targeted Cellular Uptake Using Quaternized Starch as a Carrier
Source: Nanomaterials (Basel). 2023 Jun 30;13(13):1988. doi: 10.3390/nano13131988 (PMC10343776; doi:10.3390/nano13131988)
Supplement: Supplementary file 1 [file nanomaterials-13-01988-s001.zip]

Archive with 1 entries (1 files):
- nanomaterials-2425445-supplementary.pdf
